# Supplementary material for: Pup mortality in New Zealand sea lions (Phocarctos hookeri) at Enderby Island, Auckland Islands, 2013-18
Source: PLoS One. 2019 Nov 21;14(11):e0225461. doi: 10.1371/journal.pone.0225461 (PMC6874089; doi:10.1371/journal.pone.0225461)
Supplement: S1 Table — (XLSX) [file pone.0225461.s001.xlsx]

## Sheet: Pup mortality data
Season	Case number	Date found	Sex	Blubber depth (mm)	Ivermectin	Final diagnoses	Summarised cause of death
2014	1	2014-01-13	female	2	0	Starvation	Starvation
2014	2	2014-01-13	male	3	0	Starvation	Starvation
2014	3	2014-01-14	male	4	0	Starvation	Starvation
2014	4	2014-01-14	male	6	0	Trauma	Trauma/Asphyxiation
2014	5	2014-01-18	female	0	0	Starvation	Starvation
2014	6	2014-01-19	female	2	0	Starvation	Starvation
2014	7	2014-01-29	female	3	0	Starvation	Starvation
2014	8	2014-01-29	female	10	0	Trauma	Trauma/Asphyxiation
2014	9	2014-01-31	female	18	0	Infection non Kp	Infection non Kp
2014	10	2014-02-01	male	NR	0	Infection Kp	Infection Kp
2014	11	2014-02-01	female	14	0	Open	Open
2014	12	2014-02-02	female	18	0	Open	Open
2014	13	2014-02-02	female	11	0	Infection Kp	Infection Kp
2014	14	2014-02-02	female	9	0	Infection Kp	Infection Kp
2014	15	2014-02-03	female	14	0	Infection Kp	Infection Kp
2014	16	2014-02-03	male	9	0	Trauma (drowning)	Trauma/Asphyxiation
2014	17	2014-02-04	male	4	0	Starvation	Starvation
2014	18	2014-02-05	male	NR	0	Infection Kp	Infection Kp
2014	19	2014-02-06	male	16	0	Infection Kp	Infection Kp
2014	20	2014-02-06	female	8	0	Infection Kp	Infection Kp
2014	21	2014-02-06	female	12	0	Infection Kp	Infection Kp
2014	22	2014-02-06	male	NR	0	Infection Kp	Infection Kp
2014	23	2014-02-06	male	NR	0	Infection Kp	Infection Kp
2014	24	2014-02-06	male	18	0	Infection Kp	Infection Kp
2014	25	2014-02-06	male	28	0	Infection Kp	Infection Kp
2014	26	2014-02-06	male	13	0	Drowning and infection Kp	Infection Kp
2014	27	2014-02-06	male	13	0	Infection Kp	Infection Kp
2014	28	2014-02-07	male	18	0	Infection Kp	Infection Kp
2014	29	2014-02-07	male	14	0	Infection Kp	Infection Kp
2014	30	2014-02-07	male	17	0	Infection Kp	Infection Kp
2014	31	2014-02-07	female	13	0	Infection Kp	Infection Kp
2014	32	2014-02-07	male	NR	0	Open	Open
2014	33	2014-02-07	male	19	0	Infection Kp	Infection Kp
2014	34	2014-02-07	female	15	0	Infection Kp	Infection Kp
2014	35	2014-02-07	male	16	0	Infection Kp	Infection Kp
2014	36	2014-02-07	male	9	0	Drowning and infection Kp	Infection Kp
2014	37	2014-02-07	male	15	0	Infection Kp	Infection Kp
2014	38	2014-02-08	male	7	0	Infection Kp	Infection Kp
2014	39	2014-02-08	female	15	0	Infection Kp	Infection Kp
2014	40	2014-02-09	male	7	0	Infection Kp	Infection Kp
2014	41	2014-02-09	male	30	0	Infection Kp	Infection Kp
2014	42	2014-02-09	male	23	0	Infection Kp	Infection Kp
2014	43	2014-02-09	male	NR	0	Infection Kp	Infection Kp
2014	44	2014-02-09	male	21	0	Infection Kp	Infection Kp
2014	45	2014-02-10	male	19	0	Drowning and infection Kp	Infection Kp
2014	46	2014-02-10	female	17	0	Infection Kp	Infection Kp
2014	47	2014-02-11	male	12	0	Infection Kp	Infection Kp
2014	48	2014-02-11	female	21	0	Infection Kp	Infection Kp
2014	49	2014-02-11	female	NR	0	Infection Kp	Infection Kp
2014	50	2014-02-11	male	NR	0	Infection Kp	Infection Kp
2014	51	2014-02-12	male	30	0	Infection Kp	Infection Kp
2014	52	2014-02-13	male	29	0	Infection Kp	Infection Kp
2014	53	2014-02-14	female	19	0	Infection Kp	Infection Kp
2014	54	2014-02-15	female	NR	0	Infection Kp	Infection Kp
2014	55	2014-02-15	female	14	0	Trauma	Trauma/Asphyxiation
2014	56	2014-02-16	female	13	0	Infection Kp	Infection Kp
2014	57	2014-02-18	unknown	NR	0	Infection Kp	Infection Kp
2014	58	2014-02-18	female	NR	0	Infection Kp	Infection Kp
2014	59	2014-02-19	male	19	0	Infection non Kp	Infection non Kp
2014	60	2014-02-20	male	0	0	Starvation	Starvation
2014	61	2014-02-21	male	NR	0	Infection Kp	Infection Kp
2014	62	2014-02-23	male	14	0	Infection Kp	Infection Kp
2014	63	2014-02-23	female	NR	0	Starvation	Starvation
2014	64	2014-02-25	male	22	0	Infection Kp	Infection Kp
2014	65	2014-02-25	female	NR	0	Starvation	Starvation
2014	66	2014-02-27	male	28	0	Infection Kp	Infection Kp
2014	67	2014-02-27	male	0	0	Starvation	Starvation
2014	68	2014-03-01	male	NR	0	Open	Open
2014	69	2014-03-04	female	NR	0	Infection Kp	Infection Kp
2015	70	2015-01-13	male	2	0	Starvation	Starvation
2015	71	2015-01-14	female	0	0	Starvation	Starvation
2015	72	2015-01-15	female	5	0	Open	Open
2015	73	2015-01-17	male	2	0	Starvation	Starvation
2015	74	2015-01-17	female	6	0	Stillbirth/Periparturient death	Stillbirth/Periparturient Death
2015	75	2015-01-21	female	2	0	Starvation	Starvation
2015	76	2015-01-28	female	10	0	Infection Kp/Trauma	Infection Kp
2015	77	2015-01-30	female	NR	0	Open	Open
2015	78	2015-02-01	female	NR	0	Infection Kp	Infection Kp
2015	79	2015-02-04	male	10	0	Open	Open
2015	80	2015-02-05	female	2	0	Starvation	Starvation
2015	81	2015-02-06	male	1	0	Starvation	Starvation
2015	82	2015-02-06	male	9	0	Trauma (drowning)	Trauma/Asphyxiation
2015	83	2015-02-09	male	NR	0	Starvation	Starvation
2015	84	2015-02-11	male	NR	0	Trauma	Trauma/Asphyxiation
2015	85	2015-02-11	male	12	0	Infection Kp	Infection Kp
2015	86	2015-02-14	male	NR	0	Infection Kp	Infection Kp
2015	87	2015-02-16	male	18	0	Infection Kp	Infection Kp
2015	88	2015-02-17	female	15	0	Infection Kp	Infection Kp
2015	89	2015-02-17	female	7	0	Infection Kp	Infection Kp
2015	90	2015-02-18	female	6	0	Open	Open
2015	91	2015-02-18	female	NR	0	Infection Kp	Infection Kp
2015	92	2015-02-18	male	NR	0	Infection Kp	Infection Kp
2015	93	2015-02-19	male	NR	0	Infection Kp	Infection Kp
2015	94	2015-02-19	male	NR	0	Infection Kp	Infection Kp
2015	95	2015-02-19	male	15	0	Drowning and Infection Kp	Infection Kp
2015	96	2015-02-20	male	NR	0	Infection Kp	Infection Kp
2015	97	2015-02-20	male	NR	0	Infection Kp	Infection Kp
2015	98	2015-02-20	female	NR	0	Infection Kp	Infection Kp
2015	99	2015-02-20	male	20	0	Infection Kp	Infection Kp
2015	100	2015-02-21	male	18	0	Infection Kp	Infection Kp
2015	101	2015-02-21	male	NR	0	Infection Kp	Infection Kp
2015	102	2015-02-21	male	24	0	Drowning and Infection Kp	Infection Kp
2015	103	2015-02-21	male	12	0	Drowning and Infection Kp	Infection Kp
2015	104	2015-02-22	female	NR	0	Infection Kp	Infection Kp
2015	105	2015-02-22	female	9	0	Infection Kp	Infection Kp
2015	106	2015-02-22	male	25	0	Infection Kp	Infection Kp
2015	107	2015-02-22	female	23	0	Infection Kp	Infection Kp
2015	108	2015-02-24	female	11	0	Infection Kp	Infection Kp
2015	109	2015-02-24	male	4	0	Infection Kp	Infection Kp
2015	110	2015-02-25	male	19	0	Infection Kp	Infection Kp
2015	111	2015-02-25	male	NR	0	Infection Kp	Infection Kp
2015	112	2015-02-25	female	12	0	Infection Kp	Infection Kp
2015	113	2015-02-26	female	3	0	Starvation	Starvation
2015	114	2015-02-27	male	23	0	Infection Kp/Trauma	Infection Kp
2015	115	2015-03-03	female	15	0	Infection Kp	Infection Kp
2015	116	2015-03-05	female	24	0	Infection Kp	Infection Kp
2015	117	2015-03-05	male	18	0	Infection Kp	Infection Kp
2015	118	2015-03-07	male	22	0	Infection Kp	Infection Kp
2015	119	2015-03-07	female	21	0	Infection Kp	Infection Kp
2015	120	2015-03-07	female	18	0	Infection Kp	Infection Kp
2015	121	2015-03-10	female	20	0	Infection Kp	Infection Kp
2015	122	2015-03-11	female	34	0	Infection Kp	Infection Kp
2015	123	2015-03-12	male	NR	0	Infection Kp	Infection Kp
2015	124	2015-03-13	male	1	0	Starvation	Starvation
2015	125	2015-03-13	female	9	0	Trauma	Trauma/Asphyxiation
2015	126	2015-03-16	male	26	0	Infection Kp	Infection Kp
2015	127	2015-03-22	male	NR	0	Infection Kp	Infection Kp
2016	128	2016-01-09	male	0	0	Starvation	Starvation
2016	129	2016-01-09	female	0	0	Starvation	Starvation
2016	130	2016-01-10	female	NR	0	Open	Open
2016	131	2016-01-11	male	3	0	Infection non Kp	Infection non Kp
2016	132	2016-01-12	male	0	0	Starvation	Starvation
2016	133	2016-01-17	unknown	0	0	Starvation	Starvation
2016	134	2016-01-19	female	2	0	Starvation	Starvation
2016	135	2016-01-20	male	15	0	Trauma	Trauma/Asphyxiation
2016	136	2016-01-21	female	0	0	Starvation	Starvation
2016	137	2016-01-21	female	2	0	Starvation	Starvation
2016	138	2016-01-23	male	2	0	Starvation	Starvation
2016	139	2016-01-25	male	20	0	Open	Open
2016	140	2016-01-26	male	1	0	Infection non Kp and starvation	Infection non Kp
2016	141	2016-01-27	male	4	0	Infection non Kp	Infection non Kp
2016	142	2016-01-30	male	2	0	Infection non Kp	Infection non Kp
2016	143	2016-02-02	unknown	NR	0	Open	Open
2016	144	2016-02-06	male	27	0	Infection Kp	Infection Kp
2016	145	2016-02-08	male	24	0	Infection Kp	Infection Kp
2016	146	2016-02-09	male	30	0	Infection Kp/Trauma	Infection Kp
2016	147	2016-02-09	male	20	0	Infection non Kp	Infection non Kp
2016	148	2016-02-11	female	10	0	Infection Kp	Infection Kp
2016	149	2016-02-11	female	NR	0	Open	Open
2016	150	2016-02-12	female	12	0	Drowning and Infection Kp	Infection Kp
2016	151	2016-02-12	female	NR	0	Infection Kp	Infection Kp
2016	152	2016-02-12	female	NR	0	Open	Open
2016	153	2016-02-13	male	25	0	Infection Kp	Infection Kp
2016	154	2016-02-15	male	30	0	Infection Kp	Infection Kp
2016	155	2016-02-16	male	33	0	Infection Kp	Infection Kp
2016	156	2016-02-18	female	25	0	Infection Kp	Infection Kp
2016	157	2016-02-19	male	20	0	Infection Kp	Infection Kp
2016	158	2016-02-21	male	0	0	Starvation	Starvation
2016	159	2016-02-21	male	25	0	Infection Kp	Infection Kp
2016	160	2016-02-21	female	17	0	Infection Kp	Infection Kp
2017	161	2016-12-17	male	12	0	Stillbirth/Periparturient death	Stillbirth/Periparturient Death
2017	162	2016-12-22	female	14	0	Stillbirth/Periparturient death	Stillbirth/Periparturient Death
2017	163	2016-12-30	male	6	0	Infection non Kp/Trauma	Infection non Kp
2017	164	2016-12-31	male	12	0	Stillbirth/Periparturient death	Stillbirth/Periparturient Death
2017	165	2017-01-02	female	3	0	Open	Open
2017	166	2017-01-02	male	NR	0	Open	Open
2017	167	2017-01-04	female	1	1	Starvation	Starvation
2017	168	2017-01-05	female	0	1	Infection non Kp and starvation	Infection non Kp
2017	169	2017-01-06	male	7	0	Infection non Kp	Infection non Kp
2017	170	2017-01-07	female	0	0	Infection non Kp and starvation	Infection non Kp
2017	171	2017-01-09	male	NR	0	Infection non Kp	Infection non Kp
2017	172	2017-01-13	male	2	0	Starvation	Starvation
2017	173	2017-01-13	female	3	1	Infection non Kp	Infection non Kp
2017	174	2017-01-14	male	3	1	Infection non Kp	Infection non Kp
2017	175	2017-01-16	male	3	1	Open	Open
2017	176	2017-01-18	female	2	0	Starvation	Starvation
2017	177	2017-01-18	male	2	0	Congenital	Congenital
2017	178	2017-01-19	female	9	0	Trauma	Trauma/Asphyxiation
2017	179	2017-01-19	male	2	0	Infection non Kp	Infection non Kp
2017	180	2017-01-19	female	0	0	Starvation	Starvation
2017	181	2017-01-26	female	8	0	Trauma	Trauma/Asphyxiation
2017	182	2017-01-27	female	14	1	Trauma	Trauma/Asphyxiation
2017	183	2017-01-28	female	12	0	Trauma	Trauma/Asphyxiation
2017	184	2017-01-28	male	7	1	Trauma	Trauma/Asphyxiation
2017	185	2017-01-28	female	18	1	Trauma	Trauma/Asphyxiation
2017	186	2017-01-28	female	13	0	Trauma	Trauma/Asphyxiation
2017	187	2017-01-29	male	NR	1	Trauma	Trauma/Asphyxiation
2017	188	2017-01-29	female	12	0	Trauma	Trauma/Asphyxiation
2017	189	2017-01-29	male	19	0	Trauma	Trauma/Asphyxiation
2017	190	2017-01-30	male	25	0	Infection Kp	Infection Kp
2017	191	2017-01-31	female	19	0	Trauma	Trauma/Asphyxiation
2017	192	2017-02-05	female	17	0	Infection Kp	Infection Kp
2017	193	2017-02-06	female	15	0	Infection Kp	Infection Kp
2017	194	2017-02-07	male	22	0	Drowning and Infection Kp	Infection Kp
2017	195	2017-02-07	female	16	0	Trauma	Trauma/Asphyxiation
2017	196	2017-02-08	female	19	1	Infection Kp	Infection Kp
2017	197	2017-02-08	female	NR	0	Infection Kp	Infection Kp
2017	198	2017-02-09	female	21	0	Infection Kp	Infection Kp
2017	199	2017-02-10	female	13	0	Drowning and Infection Kp	Infection Kp
2017	200	2017-02-10	male	16	0	Infection Kp	Infection Kp
2017	201	2017-02-11	female	8	0	Infection Kp	Infection Kp
2017	202	2017-02-12	male	13	0	Infection Kp	Infection Kp
2017	203	2017-02-12	female	NR	1	Infection Kp	Infection Kp
2017	204	2017-02-13	female	18	0	Infection Kp	Infection Kp
2017	205	2017-02-14	female	15	1	Infection Kp	Infection Kp
2017	206	2017-02-14	female	16	0	Infection Kp	Infection Kp
2017	207	2017-02-16	male	NR	0	Starvation	Starvation
2017	208	2017-02-16	female	14	0	Infection Kp	Infection Kp
2017	209	2017-02-17	female	8	0	Infection Kp	Infection Kp
2017	210	2017-02-18	male	NR	0	Starvation	Starvation
2017	211	2017-02-18	male	23	1	Drowning and Infection Kp	Infection Kp
2017	212	2017-02-19	female	1	0	Starvation	Starvation
2017	213	2017-02-19	female	19	0	Infection Kp	Infection Kp
2017	214	2017-02-21	female	15	0	Drowning and Infection Kp	Infection Kp
2017	215	2017-02-21	male	18	1	Infection Kp	Infection Kp
2017	216	2017-02-21	male	15	0	Infection Kp	Infection Kp
2017	217	2017-02-22	male	19	1	Drowning and Infection Kp	Infection Kp
2017	218	2017-02-23	female	16	0	Infection Kp	Infection Kp
2017	219	2017-02-23	male	12	0	Drowning and Infection Kp	Infection Kp
2017	220	2017-02-23	male	15	0	Drowning and Infection Kp	Infection Kp
2017	221	2017-02-23	male	16	0	Infection Kp	Infection Kp
2017	222	2017-02-23	male	19	0	Infection Kp	Infection Kp
2017	223	2017-02-25	female	NR	1	Infection Kp	Infection Kp
2017	224	2017-02-26	female	NR	0	Infection Kp	Infection Kp
2017	225	2017-02-26	male	NR	0	Drowning and Infection Kp	Infection Kp
2017	226	2017-02-26	female	0	1	Starvation	Starvation
2017	227	2017-02-27	female	18	1	Infection Kp	Infection Kp
2017	228	2017-02-27	female	16	0	Drowning and Infection Kp	Infection Kp
2017	229	2017-02-28	male	10	0	Infection Kp	Infection Kp
2017	230	2017-02-28	female	24	0	Infection Kp	Infection Kp
2017	231	2017-03-01	female	NR	0	Infection Kp	Infection Kp
2017	232	2017-03-03	male	22	1	Drowning and Infection Kp	Infection Kp
2017	233	2017-03-04	male	NR	0	Infection Kp	Infection Kp
2017	234	2017-03-09	female	0	1	Starvation	Starvation
2017	235	2017-03-10	female	12	1	Infection Kp	Infection Kp
2018		2017-12-11	unknown		0	Stillbirth (no necropsy)	Stillbirth/Periparturient Death
2018		2017-12-18	unknown		0	Stillbirth (no necropsy)	Stillbirth/Periparturient Death
2018		2017-12-21	unknown		0	Stillbirth (no necropsy)	Stillbirth/Periparturient Death
2018		2017-12-21	unknown		0	Stillbirth (no necropsy)	Stillbirth/Periparturient Death
2018		2017-12-27	unknown		0	Stillbirth (no necropsy)	Stillbirth/Periparturient Death
2018		2017-12-30	unknown		0	Stillbirth (no necropsy)	Stillbirth/Periparturient Death
2018	236	2017-12-31	male	4	1	Open	Open
2018	237	2018-01-01	male	NR	0	Congenital	Congenital
2018	238	2018-01-02	male	6	1	Trauma	Trauma/Asphyxiation
2018	239	2018-01-03	male	15	0	Infection non Kp	Infection non Kp
2018	240	2018-01-04	female	5	1	Infection non Kp	Infection non Kp
2018	241	2018-01-05	female	0	1	Starvation	Starvation
2018	242	2018-01-05	female	6	0	Infection non Kp and Kp	Infection Kp
2018	243	2018-01-07	male	20	1	Trauma	Trauma/Asphyxiation
2018	244	2018-01-07	male	3	0	Trauma	Trauma/Asphyxiation
2018	245	2018-01-07	female	9	0	Trauma	Trauma/Asphyxiation
2018	246	2018-01-09	male	6	0	Infection non Kp	Infection non Kp
2018	247	2018-01-10	male	5	0	Infection non Kp	Infection non Kp
2018	248	2018-01-11	male	7	0	Infection Kp	Infection Kp
2018	249	2018-01-16	male	1	1	Starvation	Starvation
2018	250	2018-01-16	female	3	1	Infection non Kp	Infection non Kp
2018	251	2018-01-21	female	8	0	Trauma	Trauma/Asphyxiation
2018	252	2018-01-23	male	11	1	Trauma	Trauma/Asphyxiation
2018	253	2018-01-25	male	12	1	Trauma	Trauma/Asphyxiation
2018	254	2018-01-28	male	0	0	Starvation	Starvation
2018	255	2018-02-01	female	16	1	Drowning and Infection Kp	Infection Kp
2018	256	2018-02-01	female	19	1	Drowning and Infection Kp	Infection Kp
2018	257	2018-02-02	female	14	0	Infection Kp/Trauma	Infection Kp
2018	258	2018-02-02	male	9	1	Infection Kp/Trauma	Infection Kp
2018	259	2018-02-03	female	19	0	Infection Kp	Infection Kp
2018	260	2018-02-04	female	19	0	Infection Kp	Infection Kp
2018	261	2018-02-05	female	19	0	Infection Kp	Infection Kp
2018	262	2018-02-06	female	10	0	Trauma	Trauma/Asphyxiation
2018	263	2018-02-07	female	20	0	Drowning and Infection Kp	Infection Kp
2018	264	2018-02-08	male	2	0	Starvation	Starvation
2018	265	2018-02-09	female	23	1	Infection Kp	Infection Kp
2018	266	2018-02-10	male	3	0	Starvation	Starvation
2018	267	2018-02-11	male	12	1	Infection Kp	Infection Kp
2018	268	2018-02-12	male	19	0	Infection Kp	Infection Kp
2018	269	2018-02-14	female	21	0	Infection Kp	Infection Kp
2018	270	2018-02-14	female	19	0	Drowning and Infection Kp	Infection Kp
2018	271	2018-02-14	male	18	0	Drowning and Infection Kp	Infection Kp
2018	272	2018-02-15	female	20	0	Drowning and Infection Kp	Infection Kp
2018	273	2018-02-15	female	14	0	Drowning and Infection Kp	Infection Kp
2018	274	2018-02-16	male	19	1	Infection Kp	Infection Kp
2018	275	2018-02-17	male	19	0	Infection Kp	Infection Kp
2018	276	2018-02-19	female	NR	0	Infection Kp	Infection Kp
2018	277	2018-02-20	female	21	0	Infection Kp	Infection Kp
2018	278	2018-02-20	male	23	0	Infection Kp	Infection Kp
2018	279	2018-02-21	female	23	0	Infection Kp	Infection Kp
2018	280	2018-02-22	male	14	0	Drowning and Infection Kp	Infection Kp
2018	281	2018-02-23	male	NR	1	Infection Kp	Infection Kp
2018	282	2018-02-25	female	20	0	Infection Kp	Infection Kp
2018	283	2018-02-27	female	24	0	Infection Kp	Infection Kp
2018	284	2018-03-03	female	13	0	Infection Kp	Infection Kp
Legend: NR = not recorded (usually due to scavenging), Kp = Klebsiella pneumoniae
